# Supplementary material for: Lessons from a Single Amino Acid Substitution: Anticancer and Antibacterial Properties of Two Phospholipase A2-Derived Peptides
Source: Curr Issues Mol Biol. 2021 Dec 22;44(1):46–62. doi: 10.3390/cimb44010004 (PMC8929095; doi:10.3390/cimb44010004)
Supplement: Supplementary file 1 [file cimb-44-00004-s001.zip]

Archive with 1 entries (1 files):
- cimb-1519168-Supplementary Materials.pdf
